# Supplementary material for: Comparative Analysis of Growth and Physiological Responses of Sugarcane Elite Genotypes to Water Stress and Sandy Loam Soils
Source: Plants (Basel). 2023 Jul 25;12(15):2759. doi: 10.3390/plants12152759 (PMC10421443; doi:10.3390/plants12152759)
Supplement: Supplementary file 1 [file plants-12-02759-s001.zip]

Archive with 1 entries (1 files):
- plants-2476627-supplementary.pdf
